# Supplementary material for: IKKε Inhibitor Amlexanox Promotes Olaparib Sensitivity through the C/EBP-β-Mediated Transcription of Rad51 in Castrate-Resistant Prostate Cancer
Source: Cancers (Basel). 2022 Jul 28;14(15):3684. doi: 10.3390/cancers14153684 (PMC9367422; doi:10.3390/cancers14153684)
Supplement: Supplementary file 1 [file cancers-14-03684-s001.zip]

Archive with 1 entries (1 files):
- cancers-1810584-supplementary.pdf
